# Supplementary material for: The effects of poaching and habitat structure on anti-predator behavioral strategies: A guanaco population in a high cold desert as case study
Source: PLoS One. 2017 Aug 31;12(8):e0184018. doi: 10.1371/journal.pone.0184018 (PMC5578636; doi:10.1371/journal.pone.0184018)
Supplement: S1 Table — (XLSX) [file pone.0184018.s001.xlsx]

## Sheet: data_Cappa_FID
year	situation	fid_km	group size	composition	dem_srtm_i	mos_l5_3_1	mos_l5_5_1	mos_l5_7_1	mos_l5_9_1
2011	Without Poaching	0.03	1	solitary	10.4905	35.4445	35.4	35.551	35.5926
2010	Without Poaching	0.05	14	with offspring	3.48402	36.6667	36.88	36.898	36.679
2011	Without Poaching	0.07	19	with offspring	0.77996	36.6667	36.6	36.2653	36.1358		References
2011	Without Poaching	0.08	19	with offspring	5.44365	35.6667	35.4	35.2449	35.1975		fid_km	Flight-Inititation Distance (kilometers)
2011	Without Poaching	0.08	12	with offspring	4.5387	36.7778	36.44	36.3061	36.1852		composition	Group composition categories
2012	Without Poaching	0.09	2	without offspring	4.45821	36.2222	36	35.8775	35.9012		dem_srtm_i	slope (MDE-Ar)
2012	With Poaching	0.1	5	without offspring	4.6438	36	35.68	35.7143	35.7901		mos_l5_3_1	SATVI mean texture measure (3x3 moving windows)
2012	Without Poaching	0.11	14	with offspring	1.10297	36.4445	36.56	36.4898	36.4321		mos_l5_5_1	SATVI mean texture measure (5x5 moving windows)
2011	Without Poaching	0.11	2	without offspring	27.2773	33.1111	33.2	33.2041	33.2469		mos_l5_7_1	SATVI mean texture measure (7x7 moving windows)
2011	Without Poaching	0.11	4	with offspring	1.47964	35.5556	35.96	36.2653	36.4198		mos_l5_9_1	SATVI mean texture measure (9x9 moving windows)
2010	Without Poaching	0.11	6	with offspring	5.57455	37.4444	37.12	36.9388	36.7037
2012	Without Poaching	0.12	8	without offspring	3.15561	36.8889	37	36.8571	36.9136
2011	With Poaching	0.13	1	solitary	2.51385	36.5555	36.4	36.2449	36.1975
2010	Without Poaching	0.14	13	with offspring	4.5784	34.6667	34.96	34.9388	34.9506
2012	Without Poaching	0.14	11	without offspring	15.1765	35.7778	35.8	35.8775	35.8519
2012	Without Poaching	0.14	1	solitary	3.11697	35.4445	35.44	35.3878	35.2963
2010	Without Poaching	0.15	19	with offspring	4.73383	36.5556	36.8	36.9388	36.8889
2012	Without Poaching	0.16	14	with offspring	8.67481	35.4445	35.28	35.2041	35.0988
2010	Without Poaching	0.17	5	with offspring	8.55145	36.4444	36.88	36.8571	36.8518
2012	Without Poaching	0.17	1	solitary	1.74362	35.8889	35.88	35.7347	35.642
2011	Without Poaching	0.18	12	with offspring	7.91157	34.5556	34.32	34.5714	34.6049
2012	Without Poaching	0.19	1	solitary	7.69866	35.1111	35.28	35.2041	35.2593
2010	Without Poaching	0.19	1	solitary	20.1947	34.3333	34.2	34.2245	34.358
2012	Without Poaching	0.19	5	with offspring	2.03317	35.6667	35.6	35.7551	35.9259
2012	Without Poaching	0.19	2	without offspring	4.5387	36.4445	36.4	36.3061	36.3457
2012	Without Poaching	0.2	1	solitary	5.22953	35	35.12	35.102	35.1482
2012	Without Poaching	0.2	14	without offspring	4.98192	35.1111	35.36	35.4082	35.3827
2012	Without Poaching	0.2	1	solitary	5.99975	34.6667	34.88	35.0612	35.1605
2010	With Poaching	0.21	3	without offspring	10.5127	36	35.88	35.5306	35.3457
2011	Without Poaching	0.21	3	without offspring	2.53787	36.2222	36.52	36.5918	36.5432
2012	Without Poaching	0.23	1	solitary	2.97774	35.7778	35.76	35.7959	35.7161
2011	Without Poaching	0.23	4	without offspring	2.81012	36.2222	36	36.2449	36.2716
2011	With Poaching	0.24	5	without offspring	15.3934	36.2222	36.48	36.3673	36.0864
2012	Without Poaching	0.25	3	without offspring	7.15395	35	34.92	34.9796	34.9753
2011	Without Poaching	0.25	3	with offspring	17.6311	34.8889	34.76	34.7959	34.8148
2010	Without Poaching	0.25	10	without offspring	9.13133	34.6667	34.52	34.3061	34.2593
2012	Without Poaching	0.26	7	with offspring	4.52538	35.7778	36.08	36.1225	36.1111
2012	Without Poaching	0.27	4	without offspring	1.87785	35	34.84	34.8367	34.8148
2010	Without Poaching	0.27	7	without offspring	4.83462	36.2222	36.24	36.2245	36.2716
2010	With Poaching	0.28	5	with offspring	5.75477	36.8889	37.08	37.1429	37.1852
2010	With Poaching	0.29	4	without offspring	1.74362	37.5556	37.36	37.3469	37.1852
2010	Without Poaching	0.29	6	with offspring	3.70297	35.7778	35.76	35.7755	35.8025
2012	Without Poaching	0.29	13	with offspring	6.63461	37	37.12	37	36.7284
2012	Without Poaching	0.3	11	without offspring	5.9091	35.5556	35.68	35.8163	35.9259
2011	Without Poaching	0.3	3	without offspring	3.15561	35.8889	35.88	35.7755	35.6049
2012	Without Poaching	0.3	3	with offspring	2.81012	35.8889	35.76	35.6531	35.6296
2010	Without Poaching	0.3	5	without offspring	5.01806	35.6667	35.6	35.4694	35.3086
2012	Without Poaching	0.3	2	with offspring	5.91925	36	35.84	35.7347	35.5802
2012	With Poaching	0.31	1	solitary	11.3805	36.2222	35.96	36.0408	36.0617
2010	With Poaching	0.33	67	without offspring	4.5387	36.5555	36.68	36.7551	36.8272
2010	With Poaching	0.34	17	with offspring	5.60678	38.2222	38.2	37.898	37.6667
2012	Without Poaching	0.34	6	with offspring	7.91906	35.5556	35.32	35.3265	35.4815
2012	Without Poaching	0.34	6	with offspring	3.55284	36.2222	36.48	36.5102	36.4198
2011	Without Poaching	0.35	11	with offspring	2.46509	34.6667	35.28	35.6122	35.8889
2012	Without Poaching	0.35	11	without offspring	4.19299	35.5556	35.72	35.6939	35.7161
2010	Without Poaching	0.35	1	solitary	4.07608	35.6667	35.8	35.9184	35.9259
2011	Without Poaching	0.35	1	solitary	1.43797	34.6667	35	35.3674	35.5062
2010	With Poaching	0.35	10	without offspring	6.25402	36.3333	36.12	35.8571	35.8025
2012	Without Poaching	0.4	5	without offspring	5.01806	34.4445	34.76	34.8571	34.8272
2012	With Poaching	0.4	8	with offspring	2.81012	36.6667	36.92	36.7551	36.5062
2010	Without Poaching	0.41	1	solitary	0.77996	34.8889	35	35.0204	35.0247
2011	Without Poaching	0.45	12	with offspring	18.7425	33.4445	33.64	33.8367	33.9012
2012	With Poaching	0.45	2	without offspring	5.32076	37.2222	37.32	37.3469	37.1852
2011	With Poaching	0.45	2	without offspring	2.72241	35.3333	35.68	35.8776	35.9506
2010	With Poaching	0.45	19	without offspring	5.32076	38	37.96	37.8775	37.7531
2010	Without Poaching	0.46	3	without offspring	7.01936	35.5556	35.44	35.2245	35.0617
2012	With Poaching	0.46	42	with offspring	25.1615	35.5556	35.6	35.8571	36.037
2012	Without Poaching	0.47	7	with offspring	20.2024	33	33.24	33.3469	33.5926
2010	Without Poaching	0.48	2	without offspring	2.97774	34.7778	34.8	34.9592	35.0494
2010	With Poaching	0.49	20	with offspring	5.17167	35.4445	35.76	35.9184	36.037
2012	Without Poaching	0.49	6	with offspring	13.1176	35.5556	35.32	35.3265	35.4074
2011	Without Poaching	0.5	15	without offspring	3.75167	37	36.92	37.0204	36.9753
2012	With Poaching	0.5	1	solitary	8.84311	34.8889	35.32	35.449	35.6296
2012	With Poaching	0.5	2	with offspring	2.95731	35.5556	35.76	35.7143	35.6914
2011	With Poaching	0.53	15	without offspring	1.97251	36.6667	36.48	36.449	36.5185
2010	With Poaching	0.56	8	with offspring	18.5248	37.4444	37.32	37.2041	37.1358
2012	Without Poaching	0.6	5	without offspring	2.44035	35.6667	35.76	35.8571	35.8395
2010	Without Poaching	0.6	7	without offspring	2.81012	35.1111	35.2	35.551	35.8765
2011	Without Poaching	0.6	8	with offspring	10.7692	35.8889	35.64	35.4694	35.2963
2012	Without Poaching	0.6	8	without offspring	2.87413	35.4445	35.56	35.551	35.4568
2012	With Poaching	0.6	39	without offspring	5.97973	35.3333	34.96	34.8571	34.7901
2010	With Poaching	0.61	12	with offspring	25.4679	37.8889	37.24	36.8571	36.7284
2010	With Poaching	0.65	19	without offspring	0.77996	35.6667	35.64	35.4082	35.3951
2010	With Poaching	0.67	11	with offspring	2.51385	35.8889	35.8	36.0816	36.2593
2011	Without Poaching	0.7	1	solitary	4.40372	35.1111	35.16	35.102	35.0741
2010	Without Poaching	0.7	11	without offspring	2.53787	35.8889	35.64	35.7143	35.7778
2011	Without Poaching	0.7	4	without offspring	6.26359	33.2222	33.56	33.6735	33.8025
2011	Without Poaching	0.75	1	solitary	24.0718	34.7778	35.08	35.0816	34.9259
2010	With Poaching	0.8	17	with offspring	3.15561	35	35.76	35.8571	35.8395
2010	With Poaching	0.8	6	without offspring	5.93948	37.2222	36.96	36.8367	36.7284
2011	Without Poaching	0.93	16	without offspring	8.67481	34.2222	34.12	34.0408	34.0247
2012	Without Poaching	1	2	with offspring	14.3358	34.8889	35.36	35.6122	35.6667
2011	Without Poaching	1	2	without offspring	5.43259	38.3333	37.96	37.8367	37.679
2012	Without Poaching	1	17	with offspring	8.38397	33.8889	34	34.0408	34.1358
2010	Without Poaching	1	7	without offspring	24.9227	34	34.12	34.1633	34.0247
2011	With Poaching	1	7	without offspring	3.13635	35.4444	35.4	35.3469	35.3333
2012	With Poaching	1	8	with offspring	4.3624	36.7778	36.56	36.6326	36.7531
2012	With Poaching	1	8	with offspring	2.81012	36	35.64	35.4286	35.2716
2011	Without Poaching	1	7	without offspring	10.3565	34.6667	34.8	34.6735	34.7778
2012	With Poaching	1	28	without offspring	5.82731	35.8889	35.88	36.2041	36.2963
